# Supplementary material for: Extrapolating histone marks across developmental stages, tissues, and species: an enhancer prediction case study
Source: BMC Genomics. 2015 Feb 21;16(1):104. doi: 10.1186/s12864-015-1264-3 (PMC4342796; doi:10.1186/s12864-015-1264-3)
Supplement: Additional file 1 — Table S1. List of H3K3me1 and H3K27ac data sets used in the analyses. [file 12864_2015_1264_MOESM1_ESM.txt]

b2b_H3K27ac_D0
b2b_H3K27ac_D4
b2b_H3K27ac_D5.8
b2b_H3K27ac_D10
b2b_H3K4me1_D0
b2b_H3K4me1_D4
b2b_H3K4me1_D5.8
b2b_H3K4me1_D10
wgEncodeLicrHistoneHeartH3k27acUE14halfC57bl6StdPk
wgEncodeLicrHistoneHeartH3k04me1UE14halfC57bl6StdPk
wgEncodeLicrHistoneHeartH3k4me1MAdult8wksC57bl6StdPk
wgEncodeLicrHistoneHeartH3k27acMAdult8wksC57bl6StdPk
—
wgEncodeLicrHistoneBatH3k04me1MAdult24wksC57bl6StdPk
wgEncodeLicrHistoneBatH3k27acMAdult24wksC57bl6StdPk
wgEncodeLicrHistoneBmarrowH3k27acMAdult8wksC57bl6StdPk
wgEncodeLicrHistoneBmarrowH3k4me1MAdult8wksC57bl6StdPk
wgEncodeLicrHistoneBmdmH3k04me1FAdult8wksC57bl6StdPk
wgEncodeLicrHistoneBmdmH3k27acFAdult8wksC57bl6StdPk
wgEncodeLicrHistoneCbellumH3k27acMAdult8wksC57bl6StdPk
wgEncodeLicrHistoneCbellumH3k4me1MAdult8wksC57bl6StdPk
wgEncodeLicrHistoneCh12H3k04me1FImmortalC57bl6StdPk
wgEncodeLicrHistoneCh12H3k27acFImmortalC57bl6StdPk
wgEncodeLicrHistoneCortexH3k27acMAdult8wksC57bl6StdPk
wgEncodeLicrHistoneCortexH3k4me1MAdult8wksC57bl6StdPk
wgEncodeLicrHistoneEsb4H3k27acME0C57bl6StdPk
wgEncodeLicrHistoneEsb4H3k4me1ME0C57bl6StdPk
wgEncodeLicrHistoneEse14H3k04me1ME0129olaStdPk
wgEncodeLicrHistoneEse14H3k27acME0129olaStdPk
wgEncodeLicrHistoneKidneyH3k27acMAdult8wksC57bl6StdPk
wgEncodeLicrHistoneKidneyH3k4me1MAdult8wksC57bl6StdPk
wgEncodeLicrHistoneLimbH3k04me1UE14halfC57bl6StdPk
wgEncodeLicrHistoneLimbH3k27acUE14halfC57bl6StdPk
wgEncodeLicrHistoneLiverH3k04me1UE14halfC57bl6StdPk
wgEncodeLicrHistoneLiverH3k27acMAdult8wksC57bl6StdPk
wgEncodeLicrHistoneLiverH3k27acUE14halfC57bl6StdPk
wgEncodeLicrHistoneLiverH3k4me1MAdult8wksC57bl6StdPk
wgEncodeLicrHistoneLungH3k4me1MAdult8wksC57bl6StdPk
wgEncodeLicrHistoneMefH3k27acMAdult8wksC57bl6StdPk
wgEncodeLicrHistoneMefH3k4me1MAdult8wksC57bl6StdPk
wgEncodeLicrHistoneMelH3k04me1MImmortalC57bl6StdPk
wgEncodeLicrHistoneMelH3k27acMImmortalC57bl6StdPk
wgEncodeLicrHistoneOlfactH3k04me1MAdult8wksC57bl6StdPk
wgEncodeLicrHistoneOlfactH3k27acMAdult8wksC57bl6StdPk
wgEncodeLicrHistonePlacH3k04me1FAdult8wksC57bl6StdPk
wgEncodeLicrHistonePlacH3k27acFAdult8wksC57bl6StdPk
wgEncodeLicrHistoneSmintH3k04me1MAdult8wksC57bl6StdPk
wgEncodeLicrHistoneSmintH3k27acMAdult8wksC57bl6StdPk
wgEncodeLicrHistoneSpleenH3k27acMAdult8wksC57bl6StdPk
wgEncodeLicrHistoneSpleenH3k4me1MAdult8wksC57bl6StdPk
wgEncodeLicrHistoneTestisH3k04me1MAdult8wksC57bl6StdPk
wgEncodeLicrHistoneTestisH3k27acMAdult8wksC57bl6StdPk
wgEncodeLicrHistoneThymusH3k04me1MAdult8wksC57bl6StdPk
wgEncodeLicrHistoneThymusH3k27acMAdult8wksC57bl6StdPk
wgEncodeLicrHistoneWbrainH3k04me1UE14halfC57bl6StdPk
wgEncodeLicrHistoneWbrainH3k27acUE14halfC57bl6StdPk
wgEncodePsuHistoneCh12H3k04me1FImmortal2a4bInputPk
wgEncodePsuHistoneErythroblH3k04me1BE14halfCd1InputPk
wgEncodePsuHistoneG1eH3k04me1ME0S129InputPk
wgEncodePsuHistoneG1eer4e2H3k04me1ME0S129InputPk
wgEncodePsuHistoneMegakaryoH3k04me1BE14halfCd1InputPk
wgEncodeSydhHistEse14H3k04me1StdPk
wgEncodeSydhHistMelH3k04me1Dm2p5dStdPk
wgEncodeSydhHistMelH3k04me1IggrabPk
wgEncodeSydhHistMelH3k27acIggrabPk
