# Supplementary material for: Extrapolating histone marks across developmental stages, tissues, and species: an enhancer prediction case study
Source: BMC Genomics. 2015 Feb 21;16(1):104. doi: 10.1186/s12864-015-1264-3 (PMC4342796; doi:10.1186/s12864-015-1264-3)
Supplement: Additional file 2 — Table S2. Feature importances for Random Forest classifiers using histone marks from non-heart mouse tissues to predict heart enhancers versus the genomic background and versus enhancers of other tissues. [file 12864_2015_1264_MOESM2_ESM.xlsx]

## Sheet: vs. Background
Histone Mark Data Set	Normalized Gini Impurity
wgEncodeLicrHistonePlacH3k04me1FAdult8wksC57bl6StdPk	0.102
wgEncodeLicrHistoneLiverH3k27acUE14halfC57bl6StdPk	0.08
wgEncodeLicrHistoneLimbH3k27acUE14halfC57bl6StdPk	0.077
wgEncodeLicrHistoneMefH3k27acMAdult8wksC57bl6StdPk	0.063
wgEncodeLicrHistoneMelH3k27acMImmortalC57bl6StdPk	0.059
wgEncodeLicrHistoneLiverH3k04me1UE14halfC57bl6StdPk	0.058
wgEncodeLicrHistoneLimbH3k04me1UE14halfC57bl6StdPk	0.049
wgEncodeLicrHistoneWbrainH3k04me1UE14halfC57bl6StdPk	0.048
wgEncodeLicrHistoneKidneyH3k27acMAdult8wksC57bl6StdPk	0.046
wgEncodeLicrHistoneBatH3k27acMAdult24wksC57bl6StdPk	0.043
wgEncodeLicrHistoneTestisH3k27acMAdult8wksC57bl6StdPk	0.039
wgEncodePsuHistoneErythroblH3k04me1BE14halfCd1InputPk	0.038
wgEncodeLicrHistoneMelH3k04me1MImmortalC57bl6StdPk	0.029
wgEncodeLicrHistoneLungH3k4me1MAdult8wksC57bl6StdPk	0.021
wgEncodePsuHistoneCh12H3k04me1FImmortal2a4bInputPk	0.015
wgEncodeLicrHistoneMefH3k4me1MAdult8wksC57bl6StdPk	0.014
wgEncodeLicrHistoneSmintH3k27acMAdult8wksC57bl6StdPk	0.014
wgEncodeLicrHistoneEsb4H3k4me1ME0C57bl6StdPk	0.014
wgEncodeLicrHistoneCh12H3k27acFImmortalC57bl6StdPk	0.014
wgEncodePsuHistoneG1eer4e2H3k04me1ME0S129InputPk	0.014
wgEncodeLicrHistoneCbellumH3k4me1MAdult8wksC57bl6StdPk	0.011
wgEncodeLicrHistoneEse14H3k27acME0129olaStdPk	0.011
wgEncodeLicrHistoneThymusH3k27acMAdult8wksC57bl6StdPk	0.01
wgEncodeLicrHistoneSpleenH3k27acMAdult8wksC57bl6StdPk	0.01
wgEncodeLicrHistoneTestisH3k04me1MAdult8wksC57bl6StdPk	0.01
wgEncodePsuHistoneMegakaryoH3k04me1BE14halfCd1InputPk	0.01
wgEncodeLicrHistoneCortexH3k4me1MAdult8wksC57bl6StdPk	0.008
wgEncodeLicrHistoneCh12H3k04me1FImmortalC57bl6StdPk	0.008
wgEncodeLicrHistoneThymusH3k04me1MAdult8wksC57bl6StdPk	0.007
wgEncodeLicrHistoneOlfactH3k04me1MAdult8wksC57bl6StdPk	0.007
wgEncodeLicrHistoneCbellumH3k27acMAdult8wksC57bl6StdPk	0.006
wgEncodeLicrHistoneLiverH3k4me1MAdult8wksC57bl6StdPk	0.006
wgEncodeLicrHistoneKidneyH3k4me1MAdult8wksC57bl6StdPk	0.005
wgEncodeSydhHistMelH3k04me1IggrabPk	0.005
wgEncodeLicrHistoneOlfactH3k27acMAdult8wksC57bl6StdPk	0.005
wgEncodeLicrHistonePlacH3k27acFAdult8wksC57bl6StdPk	0.005
wgEncodeLicrHistoneCortexH3k27acMAdult8wksC57bl6StdPk	0.004
wgEncodeLicrHistoneBmdmH3k27acFAdult8wksC57bl6StdPk	0.004
wgEncodeLicrHistoneWbrainH3k27acUE14halfC57bl6StdPk	0.004
wgEncodeLicrHistoneBmarrowH3k4me1MAdult8wksC57bl6StdPk	0.003
wgEncodePsuHistoneG1eH3k04me1ME0S129InputPk	0.003
wgEncodeSydhHistMelH3k04me1Dm2p5dStdPk	0.003
wgEncodeLicrHistoneBmarrowH3k27acMAdult8wksC57bl6StdPk	0.003
wgEncodeLicrHistoneEse14H3k04me1ME0129olaStdPk	0.003
wgEncodeLicrHistoneEsb4H3k27acME0C57bl6StdPk	0.003
wgEncodeLicrHistoneSmintH3k04me1MAdult8wksC57bl6StdPk	0.002
wgEncodeLicrHistoneSpleenH3k4me1MAdult8wksC57bl6StdPk	0.002
wgEncodeLicrHistoneBatH3k04me1MAdult24wksC57bl6StdPk	0.002
wgEncodeLicrHistoneBmdmH3k04me1FAdult8wksC57bl6StdPk	0.001
wgEncodeSydhHistMelH3k27acIggrabPk	0
wgEncodeSydhHistEse14H3k04me1StdPk	0
wgEncodeLicrHistoneLiverH3k27acMAdult8wksC57bl6StdPk	0

## Sheet: vs. Non-heart Enhancers
Histone Mark Data Set	Normalized Gini Impurity
wgEncodeLicrHistoneLiverH3k27acUE14halfC57bl6StdPk	0.122
wgEncodeSydhHistMelH3k04me1Dm2p5dStdPk	0.061
wgEncodePsuHistoneMegakaryoH3k04me1BE14halfCd1InputPk	0.047
wgEncodeLicrHistoneMelH3k27acMImmortalC57bl6StdPk	0.042
wgEncodeLicrHistoneSmintH3k27acMAdult8wksC57bl6StdPk	0.035
wgEncodeLicrHistoneWbrainH3k27acUE14halfC57bl6StdPk	0.035
wgEncodeLicrHistoneWbrainH3k04me1UE14halfC57bl6StdPk	0.035
wgEncodeLicrHistoneLungH3k4me1MAdult8wksC57bl6StdPk	0.033
wgEncodeLicrHistoneLiverH3k4me1MAdult8wksC57bl6StdPk	0.032
wgEncodePsuHistoneErythroblH3k04me1BE14halfCd1InputPk	0.031
wgEncodeLicrHistoneEsb4H3k4me1ME0C57bl6StdPk	0.03
wgEncodeLicrHistoneLiverH3k04me1UE14halfC57bl6StdPk	0.029
wgEncodeLicrHistoneBmdmH3k27acFAdult8wksC57bl6StdPk	0.029
wgEncodeLicrHistoneKidneyH3k4me1MAdult8wksC57bl6StdPk	0.029
wgEncodeLicrHistoneTestisH3k27acMAdult8wksC57bl6StdPk	0.028
wgEncodeLicrHistoneBatH3k27acMAdult24wksC57bl6StdPk	0.022
wgEncodeLicrHistoneLimbH3k27acUE14halfC57bl6StdPk	0.022
wgEncodeLicrHistoneMefH3k4me1MAdult8wksC57bl6StdPk	0.021
wgEncodeLicrHistoneLimbH3k04me1UE14halfC57bl6StdPk	0.018
wgEncodeLicrHistoneCbellumH3k4me1MAdult8wksC57bl6StdPk	0.018
wgEncodeLicrHistoneBatH3k04me1MAdult24wksC57bl6StdPk	0.018
wgEncodeLicrHistonePlacH3k27acFAdult8wksC57bl6StdPk	0.016
wgEncodePsuHistoneG1eH3k04me1ME0S129InputPk	0.016
wgEncodeLicrHistoneOlfactH3k04me1MAdult8wksC57bl6StdPk	0.016
wgEncodeLicrHistoneBmarrowH3k27acMAdult8wksC57bl6StdPk	0.015
wgEncodeLicrHistoneEse14H3k04me1ME0129olaStdPk	0.014
wgEncodeLicrHistoneTestisH3k04me1MAdult8wksC57bl6StdPk	0.013
wgEncodeLicrHistoneBmarrowH3k4me1MAdult8wksC57bl6StdPk	0.012
wgEncodePsuHistoneCh12H3k04me1FImmortal2a4bInputPk	0.012
wgEncodePsuHistoneG1eer4e2H3k04me1ME0S129InputPk	0.011
wgEncodeLicrHistoneCortexH3k4me1MAdult8wksC57bl6StdPk	0.011
wgEncodeLicrHistoneMefH3k27acMAdult8wksC57bl6StdPk	0.011
wgEncodeLicrHistonePlacH3k04me1FAdult8wksC57bl6StdPk	0.011
wgEncodeLicrHistoneOlfactH3k27acMAdult8wksC57bl6StdPk	0.01
wgEncodeLicrHistoneCbellumH3k27acMAdult8wksC57bl6StdPk	0.01
wgEncodeLicrHistoneSmintH3k04me1MAdult8wksC57bl6StdPk	0.009
wgEncodeLicrHistoneEsb4H3k27acME0C57bl6StdPk	0.009
wgEncodeLicrHistoneThymusH3k27acMAdult8wksC57bl6StdPk	0.009
wgEncodeLicrHistoneMelH3k04me1MImmortalC57bl6StdPk	0.008
wgEncodeLicrHistoneCh12H3k27acFImmortalC57bl6StdPk	0.008
wgEncodeLicrHistoneBmdmH3k04me1FAdult8wksC57bl6StdPk	0.007
wgEncodeLicrHistoneSpleenH3k4me1MAdult8wksC57bl6StdPk	0.006
wgEncodeLicrHistoneSpleenH3k27acMAdult8wksC57bl6StdPk	0.005
wgEncodeLicrHistoneEse14H3k27acME0129olaStdPk	0.005
wgEncodeLicrHistoneKidneyH3k27acMAdult8wksC57bl6StdPk	0.004
wgEncodeSydhHistEse14H3k04me1StdPk	0.004
wgEncodeLicrHistoneCh12H3k04me1FImmortalC57bl6StdPk	0.003
wgEncodeSydhHistMelH3k04me1IggrabPk	0.003
wgEncodeLicrHistoneLiverH3k27acMAdult8wksC57bl6StdPk	0.002
wgEncodeLicrHistoneThymusH3k04me1MAdult8wksC57bl6StdPk	0.001
wgEncodeSydhHistMelH3k27acIggrabPk	0
wgEncodeLicrHistoneCortexH3k27acMAdult8wksC57bl6StdPk	0
